# Supplementary material for: Benefits Associated with China’s Social Health Insurance Schemes: Trend Analysis and Associated Factors Since Health Reform
Source: Int J Environ Res Public Health. 2021 May 25;18(11):5672. doi: 10.3390/ijerph18115672 (PMC8199469; doi:10.3390/ijerph18115672)
Supplement: Supplementary file 1 [file ijerph-18-05672-s001.zip]

Archive with 2 entries (2 files):
- CHNS Questionnaire2015-Household.pdf
- CHNS Questionnaire2015-Individua.pdf
